# Supplementary material for: Alterations of ecosystem nitrogen status following agricultural land abandonment in the Karst Critical Zone Observatory (KCZO), Southwest China
Source: PeerJ. 2023 Jan 27;11:e14790. doi: 10.7717/peerj.14790 (PMC9885863; doi:10.7717/peerj.14790)
Supplement: Supplemental Information 2 [file peerj-11-14790-s002.csv]

Latin name of plant	Leaf N content£¨%£©	Leaf C content£¨%£©	C/N ratio	¦Ä15N value£¨¡ë£©	¦Ä13C value£¨¡ë£©		Site	Soil depth (cm)	Macro-aggregate proportion (%)	Micro-aggregate proportion (%)	Silt + clay sized fraction proportion (%)	SON content in bulk soil (g/kg)	SON content in macro-aggregates (g/kg)	SON content in micro-aggregates (g/kg)	SON content in silt + clay sized fractions (g/kg)	¦Ä15N value of SON in bulk soil£¨¡ë£©	¦Ä15N value of SON in macro-aggregates£¨¡ë£©	¦Ä15N value of SON in micro-aggregates£¨¡ë£©	¦Ä15N value of SON in silt + clay sized fractions£¨¡ë£©
Cropland							Cropland
Solanum tuberosum	4.12	53.63	13.01	7.76	-27.84		CL1	0-10	63.21	19.27	17.52	3.8	3.84	4.4	3.43	8.243	8.038	7.42	9.218
Arachis hypogae	4.01	59.37	14.82	0.17	-27.03		CL2	0-10	66.2	16.52	17.28	3.43	3.44	4.08	3.08	5.953	4.732	4.675	6.291
Artemisia argyi	3.24	56.61	17.46	2.88	-28.98		CL3	0-10	61.3	16.93	21.77	1.95	2.06	2.26	1.79	7.213	6.712	6.522	7.998
Helianthus annuus	2.88	50.82	17.67	5.22	-29.03		CL4	0-10	69.32	14.13	16.55	3.84	3.3	3.81	2.96	6.128	5.829	5.564	6.655
Catalpa ovata	2.57	56.32	21.92	2.35	-29.83		CL5	0-10	66.82	11.88	21.3	2.61	2.85	3.22	2.23	6.053	6.014	5.868	6.219
Colocasia esculenta	2.17	54.19	24.92	3.95	-27.53		CL6	0-10	52.93	14.66	32.41	2.39	2.64	2.56	1.87	6.585	7.172	5.594	7.885
Zea mays	1.96	57.97	29.55	5.41	-12.01		CL7	0-10	53.34	16.52	30.13	2.5	2.42	2.31	1.81	5.891	5.516	5.116	6.003
Zea mays	1.66	56.24	33.92	3.54	-11.14		CL8	0-10	57.24	16.36	26.4	3.01	3.09	3.24	2.75	6.433	7.148	5.713	7.705
Zea mays	1.48	56.27	38.05	3.47	-11.93		Shrub-grass land
Shrub-grass land							SG1	0-10	82.91	8.02	9.07	3.96	4.34	5.63	3.82	4.638	3.64	3.236	4.725
Chrysanthemum indicum	2.47	50.04	20.27	-2.4	-28.88		SG2	0-10	72.21	12.3	15.5	4.31	4.23	5.43	4.06	3.411	3.99	3.337	4.416
Conyza canadensis	2.33	57.14	24.47	-2.94	-30.41		SG3	0-10	80.81	7.11	12.08	3.8	4.22	4.97	3.82	4.005	3.405	3.272	4.848
Photinia serratifolia	2.3	59.28	25.78	0.1	-27.17		SG4	0-10	76.88	9.41	13.71	3.65	3.89	4.32	2.98	6.453	6.169	6.006	6.601
Padus racemosa	2.24	59.17	26.37	-2.33	-28.17		SG5	0-10	79.71	8.96	11.33	3.12	2.83	3.02	2.44	6.442	6.053	5.55	7.696
Pyracantha fortuneana	1.98	59.2	29.84	-2.19	-28.52		Secondary forest land
Coriaria nepalensis	1.6	51.7	32.34	-2.96	-25.32		SF1	0-10	90.47	5.58	3.95	9.98	11.04	12.08	8.45	5.049	5.237	4.683	6.819
Quercus fabri	1.52	58.01	38.08	-2.6	-28.15		SF2	0-10	80.7	8.84	10.46	3.19	3.67	3.89	2.89	4.951	5.143	4.713	5.219
Berchemia sinica	1.52	52.39	34.43	-2.71	-30.44		SF3	0-10	83.3	7.94	8.76	4.76	4.87	5.62	4.72	5.972	5.89	5.794	6.101
Ilex macrocarpa	1.45	56.93	39.33	-0.83	-26.75		SF4	0-10	72.07	10.43	17.51	3.47	3.13	3.56	2.38	4.287	4.423	4.061	4.992
Iris tectorum	1.34	52.5	39.17	-3.25	-25.3		SF5	0-10	81.5	7.81	10.68	5.58	5.31	5.93	4.32	5.521	5.558	5.363	5.689
Imperata cylindrica	0.96	52.05	54.06	-4.99	-12.65		Cropland
Setaria viridis	0.89	52.85	59.12	-0.43	-12.24		CL1	15-20	71.43	15.76	12.81	3.58	3.73	3.94	3.39	6.246	6.225	6.167	6.404
Miscanthus sinensis	0.84	52.81	63.18	-4.06	-12.71		CL2	15-20	68.33	18.37	13.3	3.35	3.25	4.25	3.02	5.651	6.388	5.073	7.192
Secondary forest land							CL3	15-20	74.09	11.13	14.78	2.28	2.45	2.61	2.25	4.705	4.963	4.088	5.694
Padus racemosa	2.32	55.82	24.08	-4.19	-28.35		CL4	15-20	85.94	6.52	7.54	3.42	3.28	3.43	2.93	4.073	3.628	3.517	5.275
Litsea pungens	2	58.62	29.38	-8.2	-28.9		CL5	15-20	66.52	12.26	21.22	2.05	2.05	2.09	1.82	6.104	6.215	5.533	6.841
Rhus chinensis	1.83	58.41	31.85	-5.86	-29.76		CL6	15-20	52.33	23.84	23.83	1.27	1.27	1.15	1.25	4.01	3.831	2.957	4.441
Cyclocarya paliurus	1.66	58.69	35.44	-7.15	-29.34		CL7	15-20	35.15	22.77	42.08	0.89	1.02	0.91	0.81	5.03	5.03	4.717	5.149
Rosa acicularis	1.55	56.97	36.8	-10.48	-28.85		CL8	15-20	76.19	9.22	14.59	2.75	2.87	2.82	2.54	6.56	6.919	6.496	7.744
Cyclosorus interruptus	1.52	55.71	36.63	-5.32	-28.81		Shrub-grass land
Pinus tabuliformis	1.48	58.56	39.47	-6.91	-27.59		SG1	15-20	80.79	6.76	12.46	3.58	3.8	4.47	3.22	4.791	4.544	4.534	5.714
Rhamnus parvifolia	1.44	57.14	39.58	-5.72	-28.72		SG2	15-20	76.67	12.18	11.15	3.52	3.55	3.8	3.36	5.862	5.881	4.864	7.532
Cinnamomum camphora	1.42	59.45	41.73	-4.23	-30.12		SG3	15-20	84.53	5.61	9.85	2.98	3.32	3.57	3.01	3.199	2.809	2.609	3.47
Camellia japonica	1.39	56.8	40.95	-8.84	-27.89		SG4	15-20	76.04	9.18	14.78	1.87	2.02	2.18	1.86	5.34	5.268	4.874	5.963
Rhamnus davurica	1.19	52.31	43.98	-5.2	-28.28		SG5	15-20	78.54	8.91	12.55	2.03	1.88	1.97	1.77	5.591	5.386	5.161	6.987
Ilex crenata	1.19	58.09	48.91	-5.2	-27.5		Secondary forest land
Ilex chinensis	1.04	50.33	48.61	-12.17	-29.11		SF1	15-20	83.56	6.2	10.24	4.98	5.9	6.65	4.33	4.934	5.291	4.398	5.724
Arthraxon hispidus	0.69	48.39	69.97	-6.31	-12.01		SF2	15-20	75.12	9.49	15.39	3.14	3.24	3.8	2.74	5.196	5.035	4.325	5.242
Eleusine indica	0.66	55.78	83.9	-10.1	-12.22		SF3	15-20	83.1	8.11	8.79	3.76	3.86	4.44	3.79	5.343	5.739	4.795	5.829
							SF4	15-20	86.2	6.04	7.76	3.56	3.29	3.56	2.87	4.717	4.193	3.846	4.97
							SF5	15-20	85.03	8.61	6.37	4.58	4.27	4.85	3.6	5.193	5.701	4.966	5.809
							Cropland
							CL1	25-30	84.86	8.1	7.04	3.94	4.08	4.26	3.78	6.541	6.513	6.414	6.604
							CL2	25-30	58.27	20.78	20.95	3.63	3.52	4.23	3.49	5.933	6.158	5.719	6.506
							CL3	25-30	74.15	10.58	15.26	2.45	2.64	2.5	2.44	6.209	6.633	5.643	6.806
							CL4	25-30	80.81	8.57	10.63	2.88	3.01	3.3	2.75	5.898	5.975	5.768	5.993
							CL5	25-30	66.96	13.94	19.1	1.44	1.47	1.5	1.38	5.434	5.684	4.386	6.224
							CL6	25-30	51.42	22.81	25.77	1.07	0.92	0.88	1.08	4.188	4.322	3.724	4.388
							CL7	25-30	23.24	15.88	60.89	0.92	1.02	0.97	0.78	5.049	5.548	4.709	6.401
							CL8	25-30	72.41	12.36	15.22	2.91	2.97	3.08	2.66	7.388	7.499	7.1	7.973
							Shrub-grass land
							SG1	25-30	80.09	7.9	12.02	3.1	3.53	3.67	2.84	5.184	5.18	4.055	5.255
							SG2	25-30	78.26	9.56	12.18	3.56	3.5	3.72	3.34	5.577	5.686	4.697	6.73
							SG3	25-30	77.43	9.88	12.69	2.37	2.74	2.62	2.4	5.258	4.997	4.626	5.664
							SG4	25-30	69.58	10.61	19.81	1.53	1.58	1.73	1.47	5.885	5.913	5.069	6.456
							SG5	25-30	74.69	10.82	14.49	2.07	1.88	1.94	1.74	6.825	7.151	5.283	7.849
							Secondary forest land
							SF1	25-30	72.95	6.8	20.25	2.02	2.25	2.38	1.81	5.636	5.531	5.314	6.15
							SF2	25-30	79.16	8.42	12.43	3.14	3.14	3.84	3.07	6.895	7.191	6.641	7.212
							SF3	25-30	83.69	7.52	8.79	4.23	4.28	4.71	3.9	5.639	5.648	4.919	5.964
							SF4	25-30	79.36	9.72	10.92	3.87	3.63	3.9	3	4.886	4.813	4.566	5.414
							SF5	25-30	90.83	4.65	4.51	2.46	2.35	2.61	2.18	6.002	6.219	5.468	6.638
